# Supplementary material for: T cell repertoire breadth is associated with the number of acute respiratory infections in the LoewenKIDS birth cohort
Source: Sci Rep. 2023 Jun 12;13:9516. doi: 10.1038/s41598-023-36144-x (PMC10258752; doi:10.1038/s41598-023-36144-x)
Supplement: Supplementary file 5 — Supplementary Table 1. [file 41598_2023_36144_MOESM5_ESM.xlsx]

## Sheet: Sheet1
Sample_ID	ID_S2	cell count	sex	birthmode	siblings_birth	pets_birth	excl_breast_feeding_months	total_breast_feeding_months	day_care_M12	microbiome_shannon_12M	microbiome_observed_12M	microbiome_BF_ratio_12M	length_birth	weight_birth	n_are_total_y1	d_total_y1	d_are_total_y1	d_ill_a_b_y1	perc_eintrag_voll_y1	n_are_total_y12	d_total_y12	d_are_total_y12	d_ill_a_b_y12	perc_eintrag_voll_y12	age_sample_months	diff_birth_days	dob	dos	Vaccinations	OtherInfections
1061813221	2939	5080000	1	1	0	0	6	12	12	2.4558815857357401	47	0.31480339244410199	52	3200	3	365	18	18	99.7	8	448	34	31	61.2	14.0287	10	07/2016	09/2017	NA	0
1100413221	3579	2,7*10^6	1	2	1	1	6	6	12	3.5395962499017299	88	0.23948754224632601	52	4040	6	310	24	17	84.6	16	675	81	46	92.3	11.7618	-7	09/2016	09/2017	7	2
1218713221	6171	2,3*10^6	1	1	0	0	7	NA	NA	2.4602034930925401	41	0.25920491860546402	53	3560	7	133	23	14	36.4	7	133	23	14	18.2	12.1232	0	04/2016	04/2017	NA	NA
1488013221	2362	2400000	1	1	0	0	5	14	NA	2.3159189903374799	50	9.768804949527839E-4	50	3200	6	365	42	28	99.9	8	730	49	34	99.9	13.5031	-5	01/2017	02/2018	NA	1
1552413221	4251	3300000	2	1	1	0	5	NA	NA	1.7768566783792501	25	7.1340810907217296E-4	52	3350	3	79	24	15	21.6	3	79	24	15	10.8	12.3532	2	04/2015	04/2016	NA	NA
1580813221	2964	3500000	1	1	0	0	6	12	12	2.6923621425622102	48	0.41244260376339198	50	2830	7	240	47	32	65.7	21	522	132	107	71.3	10.9733	-6	11/2015	10/2016	3	0
1587913221	4507	1,78*10^6	1	1	1	0	5	9	12	2.4216722075255399	34	0.18192306162231001	51	3380	14	319	190	70	87.1	33	684	334	143	93.5	11.4004	-5	04/2016	04/2017	4	1
1629313221	4532	9240000	1	2	0	0	0	10	11	0.99715357546415695	24	3.3348154735438002E-3	40	1900	3	365	5	5	99.9	4	730	7	7	99.9	12.616	-22	11/2016	11/2017	5	1
1728313221	9939	2,35*10^6	1	1	0	0	5	15	12	2.3980603684364601	44	0.62284254470683498	50	3675	4	357	15	4	97.5	8	722	71	36	98.7	12.0575	0	09/2016	09/2017	5	0
1769113221	6584	5000000	2	1	1	0	9	25	NA	2.2546892891769699	37	0.48245719075559801	54	3190	13	187	99	70	51.2	23	553	265	179	75.7	19.2197	-13	11/2014	06/2016	2	3
1951313221	7340	10800000	2	1	0	0	5	18	12	3.2797000772514702	63	0.29151431093178698	52	3660	3	365	14	14	99.7	5	729	29	28	99.7	12.0246	4	11/2016	11/2017	NA	0
1977413221	9893	3500000	1	1	0	1	6	25	12	1.6954063020308101	34	7.9872204472843501E-4	55	3850	11	352	102	45	96.4	19	703	251	161	96.2	10.5791	7	07/2015	05/2016	5	0
2028713221	2065	3400000	1	1	0	0	1	12	12	3.4158677831159001	73	1.48511229790036E-2	51	3550	5	337	78	43	92	11	443	161	109	60.5	10.3162	2	08/2015	06/2016	NA	0
2075013221	1454	2300000	2	1	0	0	5	9	12	2.6221445805016201	52	0.198641898220418	53	3960	7	365	54	36	99.7	19	687	133	88	93.8	11.8275	10	03/2017	03/2018	4	0
2125513221	8123	8866666,66666667	1	1	0	1	6	19	NA	2.6409933709365401	44	9.8070534117045804E-2	50	2855	6	359	164	128	97.5	15	723	270	221	98.6	13.0431	3	05/2017	06/2018	8	1
2424213221	3708	2000000	2	1	0	0	2	2	10	2.8609156083286802	51	0.52799864659110096	51	3230	4	366	26	3	100.2	14	731	138	47	99.9	10.5133	-5	11/2015	10/2016	3	0
2603413221	3067	3800000	2	2	1	1	6	8	12	2.6570740181369898	38	0.53755539562895405	49	3800	11	351	100	85	96.1	29	716	201	135	98	14.0287	-11	12/2016	02/2018	4	2
2640113221	5064	2350000	1	2	0	1	7	8	12	1.99241813200678	28	0.36689272503082598	50	3780	3	25	12	8	6.8	9	99	33	29	13.6	11.5975	-2	04/2015	03/2016	4	0
2676713221	9587	3500000	1	2	0	0	5	12	12	2.6943521443710798	47	0.28558052434456899	52	3780	7	366	42	17	100.2	20	731	187	62	99.9	10.8419	5	11/2015	10/2016	4	1
2681013221	5539	3*10^6	2	1	0	1	7	18	12	2.50497835918175	53	9.7855791465209202E-2	53	3620	15	365	79	38	99.7	27	730	151	82	99.8	12.0246	5	06/2016	06/2017	3	1
2706513221	1402	5,3*10^6	1	1	1	0	8	24	10	NA	NA	NA	51	3230	8	364	187	94	99.7	18	729	333	158	99.8	10.6776	9	04/2016	03/2017	4	0
2746913221	4103	3*10^6	2	1	1	0	5	10	12	2.10293513083487	33	0.30875043347589898	49	3120	16	359	111	25	98	29	724	180	40	99	11.269	-8	06/2016	06/2017	0	0
2791213221	3084	2500000	1	2	1	1	NA	1	NA	2.5944893436898	48	5.0445103857566804E-3	49	2295	8	362	59	44	98.8	13	504	101	79	68.9	13.963	-10	11/2016	01/2018	NA	0
2796313221	1366	3*10^6	2	1	0	0	NA	7	12	3.4681991668889398	77	0.39294337137840202	54	3375	9	365	77	40	99.7	19	730	164	87	99.8	12.1889	-7	07/2016	07/2017	5	1
2962613221	5372	1450000	2	2	0	1	5	22	12	2.1803851220578099	34	0.350666878374087	48	3770	2	228	22	12	61.3	12	593	181	120	80.6	12.7803	0	04/2016	05/2017	NA	NA
3023613221	1698	8500000	1	1	1	0	3	9	9	NA	NA	NA	50	3920	17	354	96	17	96.9	30	719	190	53	98.4	13.5359	-5	12/2015	01/2017	6	0
3046313221	8950	2250000	2	2	0	1	NA	7	12	2.6466219036138701	40	0.35411670663469202	54	3870	5	365	50	12	99.7	9	730	94	30	99.8	17.6427	9	11/2016	04/2018	4	0
3116113221	9421	4*10^6	2	2	0	0	4	11	12	2.15047985589834	27	1.5734403272755899E-4	51	2965	8	344	82	43	93.9	17	709	135	77	96.9	11.5975	2	02/2016	02/2017	4	2
3207713221	6101	3915000	1	2	0	1	NA	NA	11	2.48393604770812	37	0.50601863510450795	48	2740	9	353	22	17	96.1	10	718	34	29	98	15.0472	0	10/2016	01/2018	NA	1
3208613221	8821	2200000	1	1	0	1	4	7	12	2.2523726734016201	50	0.258536585365854	52	3080	4	345	80	64	94.5	8	707	114	98	96.8	14.0616	4	11/2016	02/2018	5	1
3212913221	3503	2500000	2	1	1	0	6	19	12	2.6208316532821598	47	8.8022634391700697E-4	46	2450	9	366	189	123	100.2	18	723	266	164	99	10.8419	-25	07/2015	05/2016	3	1
3274613221	7388	2,1*10^6	1	1	1	1	7	24	12	1.9769565469752299	30	0.13244968090328901	51	3500	8	301	41	9	82.4	16	645	91	26	88.3	11.0719	-8	03/2016	02/2017	NA	1
3287213221	3954	3*10^6	2	1	0	0	NA	5	12	NA	NA	NA	41	1920	4	228	8	7	62.4	20	593	140	91	81.2	13.7659	-69	05/2016	07/2017	5	2
3303413221	8392	2500000	1	2	0	0	7	21	NA	1.9654012090147699	42	1.7807173747138099E-3	51	3610	8	360	82	43	98.6	17	697	117	65	95.4	14.4559	-12	12/2016	03/2018	7	2
3395513221	3212	2500000	2	1	1	0	1	2	11	3.88435046367354	109	0.127435432714092	52	3250	5	326	19	18	88.2	11	686	55	45	93	12.9774	0	09/2016	10/2017	6	1
3416813221	5384	2400000	2	1	0	0	7	17	12	2.21114808490647	33	0.43389529724933401	52	3345	7	318	25	19	87.1	12	418	67	56	57.2	11.4004	0	11/2015	10/2016	NA	0
3430813221	6911	7866666,66666667	1	1	0	1	5	7	12	2.5439341392744699	59	0.32953839784723699	51	2995	7	365	38	27	99.7	21	730	116	74	99.8	11.7618	-16	08/2016	08/2017	4	1
3488013221	6879	3300000	1	1	0	1	5	10	12	3.7777658059515402	89	0.14169778441623099	52	3180	4	366	21	12	100.2	14	731	61	36	99.9	11.3347	10	08/2015	08/2016	5	0
3537513221	3163	4,3*10^6	2	1	1	0	5	9	12	3.1205235082956202	53	5.6083650190114097E-2	51	3440	13	319	65	61	87.1	20	622	118	113	84.9	11.0062	-1	01/2016	12/2016	4	1
3603813221	6156	3000000	2	1	1	1	4	12	NA	1.1080275806720401	37	5.2572202166065E-2	54	4250	6	183	41	28	49.6	9	511	108	87	69.7	15.3429	4	08/2016	12/2017	NA	1
3620513221	8234	3300000	2	1	0	1	4	7	5	3.0075053613901099	57	0.199318810757113	53	3650	5	366	79	76	100.2	12	731	192	137	99.9	11.6304	-4	10/2015	10/2016	3	3
3731813221	5009	2700000	1	1	1	0	6	18	12	3.1183409126949999	71	0.300423323774409	52	4020	11	345	107	69	93.9	18	710	202	108	96.9	13.9302	1	11/2016	01/2018	5	0
3942513221	8146	2500000	2	1	0	1	7	12	12	2.9955398557406401	55	0.32160701122122998	55	3600	20	358	109	55	97.7	31	723	379	252	98.8	12.846	-10	12/2016	01/2018	1	2
3960113221	2448	10000000	2	1	0	0	6	8	NA	3.0383179362181401	61	0.35817902266194301	53	3725	6	350	37	26	95.6	21	715	155	111	97.7	12.9774	4	11/2016	12/2017	7	1
4144513221	4229	11300000	2	1	0	0	NA	NA	NA	NA	NA	NA	50	3050	8	140	34	26	37.8	10	227	42	33	30.8	12.6489	-3	05/2016	05/2017	NA	NA
4176413221	9312	2650000	1	1	0	0	6	14	12	2.8715981957977701	56	0.33760550171928699	54	3550	6	348	32	23	95.3	14	677	89	49	92.7	12.9117	6	09/2016	10/2017	NA	3
4201913221	6313	3000000	1	1	0	0	5	11	12	2.1360334922699802	37	1.7544921047855299E-3	49	2900	10	338	178	101	92.5	25	701	471	289	96	10.9405	7	06/2015	05/2016	7	0
4296213221	6209	8433333,33333333	1	1	0	0	5	8	12	2.4200855448188801	40	6.1506919528446903E-4	51	2900	10	364	54	51	99.4	19	729	211	129	99.5	11.7947	-4	06/2016	06/2017	5	1
4463913221	7290	2800000	1	2	1	1	5	10	10	2.9272821824384998	50	0.21322937625754501	53	3680	13	275	151	67	75.3	23	640	270	116	87.5	11.7618	5	05/2015	05/2016	6	2
4486113221	4514	2500000	1	1	1	0	6	12	12	3.2514330877462498	70	0.367907987937443	52	3960	9	366	163	41	100.2	26	731	311	118	99.9	11.9918	1	04/2015	04/2016	4	1
4591613221	9658	3500000	1	1	0	0	6	9	NA	1.90165663667122	32	0.199855351976856	52	3645	5	366	44	27	100.2	15	646	104	78	88.4	10.5462	-1	08/2015	06/2016	3	1
4689913221	9618	3,25*10^6	1	1	1	1	5	13	12	NA	NA	NA	53	4030	9	286	132	74	78	10	294	133	74	40.1	11.5647	5	06/2016	06/2017	NA	0
4706713221	6020	3300000	1	1	1	0	0	9	7	3.1904797220045298	59	0.11919549765689801	55	3700	12	247	173	151	67.6	19	609	334	269	83.4	9.92197	-1	07/2015	05/2016	NA	5
4738913221	3096	11333333,3333333	1	1	1	0	NA	11	12	2.1662451814670001	42	0.20330380214101099	48	2700	9	281	127	54	76.7	20	646	272	129	88.3	15.9343	-19	09/2016	01/2018	3	3
4937313221	9602	2250000	2	1	1	1	6	16	12	2.0194674535267998	28	0.297568259385666	53	3800	4	366	22	22	100.2	9	702	56	47	96.1	11.5975	-1	08/2015	08/2016	2	2
5108813221	5175	2,5*10^6	1	1	0	0	NA	1	12	NA	NA	NA	51	3500	7	352	62	1	96.1	14	593	105	20	81	11.2033	9	08/2016	07/2017	NA	0
5136213221	3394	2600000	2	1	1	1	5	6	NA	NA	NA	NA	54	3890	8	213	73	33	58.3	12	282	128	37	38.5	11.6304	2	11/2015	10/2016	NA	NA
5177213221	9622	2,7*10^6	2	1	0	1	2	4	12	2.78694250254402	54	0.166751012145749	50	3500	3	239	8	8	65.4	11	578	35	31	79	10.9405	11	04/2016	03/2017	3	0
5256013221	5773	2,9*10^6	2	2	0	0	7	15	12	2.5964071426664299	52	0.21051210512105101	57	4670	5	365	31	6	99.7	9	723	45	10	98.8	12.8789	7	08/2016	09/2017	NA	0
5279313221	4237	2500000	2	2	1	0	7	11	12	2.3980816852052298	49	6.5638945233265703E-2	52	4365	12	358	111	93	98	20	723	153	115	98.8	12.2218	-7	05/2017	05/2018	4	2
5348513221	2611	2500000	1	2	0	1	0	11	11	2.1168255141431902	28	0.37448717948717902	51	3190	7	357	48	35	97.7	21	722	162	98	98.8	13.7659	-5	12/2016	02/2018	NA	1
5473913221	3118	2,5*10^6	1	1	0	1	7	24	12	1.70176524696247	35	0.14592352092352101	53	3570	7	365	60	51	99.7	15	730	208	169	99.8	11.6961	0	07/2016	07/2017	4	1
5517013221	6364	2*10^6	1	1	0	0	1	1	10	2.18240036415092	46	4.7661870503597102E-3	50	3170	8	213	33	33	58	12	410	48	48	56	10.7762	2	03/2016	02/2017	NA	0
5547513221	8646	2300000	1	1	0	0	5	16	NA	2.6016055528086199	47	0.26092804303967698	57	3640	8	281	27	19	76.9	12	577	70	58	79	10.2505	5	08/2015	06/2016	3	1
5593013221	2963	4200000	2	1	0	1	5	14	12	NA	NA	NA	53	3580	3	168	9	6	46	9	357	41	36	48.9	11.4661	-5	03/2015	03/2016	9	0
5632513221	6545	3,75*10^6	2	1	1	1	5	17	12	2.64034358091993	48	4.5404411764705901E-2	53	3765	13	295	94	48	80.8	18	379	127	58	51.9	11.6304	-5	04/2016	03/2017	5	2
5650113221	7420	2,5*10^6	1	2	1	0	7	11	7	2.4321199021348598	57	2.6707132018209401E-2	51	3185	9	322	61	27	88.2	23	687	171	68	94	11.5647	-20	05/2016	04/2017	3	0
5702713221	3417	2900000	2	1	0	0	7	16	NA	3.4879285867858099	67	0.36909539981475797	49	3560	4	366	24	19	100.2	10	731	48	28	100.1	9.98768	7	08/2015	06/2016	0	0
5930913221	3894	2750000	2	2	0	0	NA	NA	NA	1.136531702961	30	9.2741300582585395E-2	53	2950	3	280	9	9	76.7	3	283	9	9	38.7	17.4127	9	12/2016	06/2018	5	NA
5968813221	4810	2,5*10^6	1	2	0	1	5	24	12	1.8890931065963401	39	3.4722222222222199E-3	53	3470	7	225	61	43	61.6	14	499	221	170	68.3	14.5544	2	06/2016	08/2017	6	NA
6128013221	5370	2000000	1	1	1	0	7	16	12	2.79969146255812	63	0.32044230880565	48	2590	0	182	0	0	49.8	0	214	0	0	29.3	13.1417	-12	06/2017	07/2018	2	1
6171413221	4755	2,8*10^6	2	2	1	1	7	24	11	2.2310713436937699	41	0.110524891774892	51	3260	9	309	95	61	84.3	14	590	153	94	80.6	11.8275	-9	06/2016	06/2017	7	2
6219713221	3430	7826000	2	1	1	0	NA	8	12	2.03348660866786	48	6.3921747042766194E-2	48	2565	15	364	186	83	99.7	25	729	374	201	99.8	15.9343	-19	09/2016	01/2018	10	2
6313613221	6880	3*10^6	1	1	0	0	7	15	12	2.7150693568288	54	9.3294175232501206E-2	51	3720	6	223	53	11	60.8	13	366	151	65	49.7	11.4661	-7	06/2016	05/2017	4	2
6362913221	9744	8800000	1	1	0	0	4	8	10	3.1327427111129702	70	0.108554529717253	50	2735	9	365	99	38	99.7	19	730	252	71	99.8	12.0246	7	06/2016	06/2017	6	1
6413313221	1234	9028571,42857143	2	2	1	0	5	10	NA	2.6868833466848399	57	0.277023535491145	52	3300	8	318	100	45	86.8	22	683	232	126	93.4	12.386	9	01/2016	01/2017	4	0
6445613221	2906	3500000	1	1	1	1	7	12	12	NA	NA	NA	53	3390	11	309	153	75	84.6	21	674	340	166	92.1	10.6448	-6	05/2015	04/2016	0	1
6645113221	9874	2400000	2	1	0	1	NA	4	NA	3.08950670677523	67	0.295318871309737	53	3400	5	349	37	18	95.6	10	707	69	42	96.8	11.0719	5	05/2015	04/2016	3	0
6701313221	7166	4000000	1	2	1	0	6	NA	NA	NA	NA	NA	54	3660	7	366	149	129	98.8	11	402	182	157	54.1	10.8419	0	12/2015	11/2016	NA	NA
6742713221	1067	8700000	2	1	1	0	5	24	12	2.0212663935255599	41	4.8103880773203503E-2	51	3215	14	362	102	56	99.1	28	727	271	130	99.5	11.3676	0	04/2016	04/2017	3	0
6763613221	5298	3,8*10^6	2	1	1	1	5	7	NA	NA	NA	NA	52	3960	14	321	100	31	87.9	16	397	110	36	54.3	10.7762	-1	05/2016	03/2017	NA	2
6803313221	3496	2500000	2	1	0	0	8	10	12	2.4691943741262099	37	2.95665969568039E-3	52	3540	4	365	34	20	99.9	11	605	97	77	82.8	13.3388	-6	08/2016	10/2017	5	0
6812713221	5069	3,1*10^6	1	1	1	0	5	NA	7	2.7939431242366002	56	6.4570655848546293E-2	50	3175	5	328	28	24	89.8	6	340	30	26	46.5	11.6961	-4	04/2016	03/2017	3	2
6892813221	3458	3100000	2	1	1	0	NA	NA	NA	2.1943538510357499	43	0.18514300177170301	53	3315	14	329	144	91	90.1	26	693	264	193	94.9	9.98768	6	07/2015	05/2016	3	2
7084713221	7119	3,1*10^6	1	1	0	1	6	10	12	2.8465562293232001	40	0.32644769690146402	49	3300	9	365	68	3	99.7	24	730	159	48	99.8	11.3676	10	07/2016	07/2017	8	0
7152913221	8835	2,5*10^6	2	2	0	0	1	2	12	1.5577338933254501	24	5.1420491065689699E-4	53	3860	11	279	80	58	76.4	17	644	234	188	88.2	11.3018	14	02/2016	02/2017	3	1
7193213221	9270	1833333	2	2	1	1	7	24	12	2.6148198559681401	75	5.6701516435904702E-2	49	2856	4	365	29	20	99.9	15	730	125	83	99.9	11.5975	-2	11/2016	11/2017	NA	0
7351513221	8977	1700000	1	1	0	0	7	NA	12	2.7684297167641101	42	0.50798213644063495		2700	6	361	25	15	98.6	6	406	25	15	55.4	13.8316	-2	12/2016	02/2018	NA	1
7591213221	6248	7666666,66666667	1	1	0	0	NA	9	NA	2.55456148033922	60	0.45757189403598197	50	3325	8	292	67	50	79.7	16	657	155	87	89.8	12.8131	5	06/2016	07/2017	NA	2
7664513221	4073	2,4*10^6	1	1	0	0	NA	3	12	3.42431375348185	70	0.297135562116014	53	3845	9	365	48	42	99.7	24	730	173	134	99.8	11.499	8	05/2016	04/2017	7	1
7675413221	6221	2,5*10^6	2	2	0	0	NA	NA	NA	2.99815450286866	51	3.9084634943697801E-2	46	2140	11	278	65	50	76.1	14	337	83	64	46	10.9076	-1	04/2016	03/2017	NA	NA
7722913221	4720	2800000	1	2	0	1	7	18	12	1.6152987028086401	35	7.5604838709677396E-4	50	3010	9	366	72	50	100.2	16	697	289	231	95.1	10.4805	-13	10/2015	08/2016	3	1
7796313221	6963	5000000	2	1	0	0	6	7	12	2.49927014664588	53	0.340839750108964	50	2890	2	212	13	13	58	3	215	16	15	29.4	13.7331	-8	02/2017	04/2018	5	0
7958413221	5546	2900000	1	1	0	0	6	19	12	NA	NA	NA	55	3655	7	324	25	23	88.7	15	689	77	51	94.3	11.2361	4	10/2015	09/2016	4	0
7964513221	2006	3000000	2	1	0	1	5	8	12	2.46570353970256	31	0.35112776086786901	47	2880	8	366	179	99	100.2	17	731	331	184	99.9	10.6448	12	06/2015	05/2016	6	1
8044613221	6907	3,3*10^6	2	1	1	0	7	24	12	2.3563967231723999	52	6.8099492876116899E-2	56	4475	12	366	202	82	99.9	24	731	360	153	99.9	10.9733	11	01/2016	12/2016	4	1
8152913221	5044	2650000	1	1	0	0	6	24	NA	2.6974730349710998	42	0.17209582902447401	50	3200	4	366	29	22	100.2	10	731	87	27	99.9	11.039	4	04/2015	03/2016	4	1
8172513221	8007	3400000	1	1	1	0	3	9	11	1.0129848999101301	37	0.183760683760684	49	2550	3	287	143	101	78.3	7	535	271	168	73.1	13.7659	-4	12/2016	02/2018	NA	1
8176813221	1379	2,45*10^6	1	1	0	0	7	12	12	2.7323823916676502	51	0.25653358986692298	51	3310	6	364	85	71	99.4	14	729	121	106	99.7	11.8604	-7	09/2016	09/2017	4	2
8214713221	4680	3000000	2	1	1	1	4	7	12	NA	NA	NA	50	3150	4	365	31	31	99.9	5	399	46	46	54.6	15.6386	-17	01/2017	05/2018	1	0
8323013221	2667	2,5*10^6	1	1	1	0	8	13	NA	2.5172185646896699	39	0.17800566312083899	52	3775	6	350	42	16	95.8	6	352	42	16	48.2	11.729	-1	04/2016	03/2017	NA	3
8343013221	4546	2750000	2	2	1	1	NA	1	NA	2.6331094440206799	52	3.6052275799909898E-4	49	2575	9	362	58	37	98.8	15	504	108	76	68.9	13.963	-10	11/2016	01/2018	NA	0
8442713221	2983	6666666,66666667	1	1	0	0	5	6	12	3.2236375024836601	67	6.47926523796271E-2	52	2690	11	326	93	49	89	18	608	179	82	82.5	16.5914	-2	02/2017	07/2018	6	0
8544413221	9230	2350000	2	1	0	0	5	8	12	2.55785215831702	37	0.37201658971750501	55	3455	9	282	38	26	77.2	15	647	107	88	88.6	15.0801	-2	11/2016	02/2018	1	0
8652513221	4656	3000000	1	1	1	0	7	16	12	2.45619838049724	47	0.31449475135192401	47	2710	0	183	0	0	50.1	1	219	4	3	30	13.1417	-12	06/2017	07/2018	2	1
8680713221	7377	1750000	2	2	1	1	7	24	12	2.84633425374899	64	2.7018913239267501E-3	51	3304	5	365	28	19	99.9	18	730	124	97	99.9	11.5975	-2	11/2016	11/2017	NA	0
8829713221	6859	2500000	2	1	0	1	2	3	NA	2.70974370577858	64	0.56876241839341501	53	3375	4	364	31	8	99.7	12	729	50	26	99.8	12.616	10	10/2016	11/2017	4	0
8904313221	8794	2750000	1	1	1	0	4	4	12	1.98344628502653	39	0.142137308419064	49	3165	3	362	43	5	99.1	7	727	74	16	99.4	10.3162	2	06/2015	05/2016	NA	1
9011713221	9240	13095000	2	1	0	0	6	8	11	2.0517841587981098	44	6.8536726431463302E-2	49	3172	7	365	59	26	99.7	16	730	146	73	99.8	13.2402	-5	12/2016	01/2018	6	1
9070313221	9220	3,5*10^6	1	1	0	0	6	18	12	2.8414243125816498	49	0.32864842016273899	51	3170	9	365	153	93	99.7	20	730	337	179	99.8	11.0062	0	03/2016	02/2017	4	2
9200413221	4992	3600000	2	1	1	1	5	NA	NA	NA	NA	NA	53	3845	9	362	74	42	99.1	20	727	171	60	99.2	11.269	2	09/2015	08/2016	NA	NA
9325313221	6539	3250000	2	1	0	1	6	13	12	2.4411919576919701	33	1.15200567141254E-2	53	3870	2	317	32	19	86.8	12	682	164	119	93.4	14.4559	3	02/2017	04/2018	4	2
9361313221	2222	2500000	1	1	0	0	5	8	12	NA	NA	NA	53	3435	8	290	19	13	79.4	10	384	31	25	52.6	11.039	4	10/2015	09/2016	NA	0
9566513221	1802	2,75*10^6	2	2	0	1	6	8	3	3.3529466144606999	67	0.12834745350082799	50	2770	9	365	165	94	99.7	27	730	301	151	99.8	11.8275	9	06/2016	06/2017	4	2
9571813221	5078	2,5*10^6	2	1	0	0	4	11	12	2.6963710312987299	47	0.210850064075182	50	3350	5	365	52	33	99.7	7	474	110	85	64.8	11.9261	-5	09/2016	09/2017	NA	0
9574713221	9408	4100000	1	1	0	1	7	17	12	1.77952891421413	25	7.7158603796693204E-2	46	2720	9	213	99	54	58.3	19	579	268	183	79.3	17.9055	-16	12/2014	06/2016	4	2
9648913221	8314	2,7*10^6	0	NA	0	1	NA	NA	NA	NA	NA	NA	NA	NA	3	137	8	8	37.5	3	137	8	8	18.8	12.0246		05/2016	05/2017	NA	NA
9783113221	2306	3400000	1	2	1	0	7	18	12	0.89683975979314101	24	1.9515079834417502E-2	55	3690	8	366	127	87	100.2	20	731	269	159	99.9	11.8932	13	12/2015	11/2016	2	0
9817713221	7118	2550000	2	1	1	0	5	15	12	2.5025610481645799	57	3.2421917216038002E-4	53	4355	18	364	211	27	99.7	29	729	469	118	99.8	14.3573	10	12/2016	03/2018	4	0
9926213221	3758	2,7*10^6	2	1	0	0	5	16	12	3.15638927584786	73	0.134771134771135	51	3550	12	358	95	70	97.7	21	723	155	117	98.8	10.7433	3	04/2016	03/2017	4	0

## Sheet: Legend
Variable	Description
Sample_ID	ID of sample
ID_S2	ID of participant
cell count	number of PBMCs
sex	1=female, 2=male
birthmode	1=vaginal, 2=C-section
siblings_birth	Presence of older siblings
pets_birth	Presence of pets
excl_breast_feeding_months	Months of exclusive breastfeeding
total_breast_feeding_months	Months of total breastfeeding
day_care_M12	Month of daycare entry
microbiome_shannon_12M	Shannon diversity of 16S rRNA sequencing data
microbiome_observed_12M	Richness of 16S rRNA sequencing data
microbiome_BF_ratio_12M	B/F ratio of 16S rRNA sequencing data
length_birth	Length at birth
weight_birth	Weight at birth
n_are_total_y1	Number of ARI in the first year of life
d_total_y1	Days with contributed data in the first year of life
d_are_total_y1	Days with ARI in the first year of life
d_ill_a_b_y1	Days with A and B symptoms in the first year of life
perc_eintrag_voll_y1	Percent of days with data in the first year of life
n_are_total_y12	Number of ARI in the first and second year of life
d_total_y12	Days with contributed data in the first and second year of life
d_are_total_y12	Days with ARI in the first and second year of life
d_ill_a_b_y12	Days with A and B symptoms in the first and second year of life
perc_eintrag_voll_y12	Percent of days with data in the first and second year of life
age_sample_months	Age in months at sample collection
diff_birth_days	Difference in days of sample collection to first birthday
dob	Date of birth
dos	Date of sample collection
Vaccinations	Number of vaccination in the first year of life
OtherInfections	Number of non ARI-infections in the first year of life
