# Supplementary material for: T cell repertoire breadth is associated with the number of acute respiratory infections in the LoewenKIDS birth cohort
Source: Sci Rep. 2023 Jun 12;13:9516. doi: 10.1038/s41598-023-36144-x (PMC10258752; doi:10.1038/s41598-023-36144-x)
Supplement: Supplementary file 6 — Supplementary Table 2. [file 41598_2023_36144_MOESM6_ESM.xlsx]

## Sheet: Tabelle1
Supplemental Table 1: Age distribution in reference cohorts.
T cell immune repertoires (TRB)			B cell immune repertoires (IGH)
sample name	decade	age	sample name	decade	age
HD_T_001	1	4	HD_B_001	1	4
HD_T_002	1	8	HD_B_002	1	8
HD_T_003	1	8	HD_B_003	1	8
HD_T_004	1	8	HD_B_004	1	8
HD_T_005	1	9	HD_B_005	1	9
HD_T_006	1	10	HD_B_006	1	10
HD_T_007	1	10	HD_B_007	1	10
HD_T_008	2	11	HD_B_008	2	11
HD_T_009	2	11	HD_B_009	2	11
HD_T_010	2	11	HD_B_010	2	11
HD_T_011	2	11	HD_B_011	2	11
HD_T_012	2	15	HD_B_012	2	15
HD_T_013	2	17	HD_B_013	2	17
HD_T_014	2	18	HD_B_014	2	18
HD_T_015	2	19	HD_B_015	2	19
HD_T_016	2	20	HD_B_016	2	20
HD_T_017	3	21	HD_B_017	2	20
HD_T_018	3	22	HD_B_018	3	21
HD_T_019	3	23	HD_B_019	3	22
HD_T_020	3	23	HD_B_020	3	23
HD_T_021	3	23	HD_B_021	3	23
HD_T_022	3	23	HD_B_022	3	23
HD_T_023	3	23	HD_B_023	3	23
HD_T_024	3	23	HD_B_024	3	23
HD_T_025	3	23	HD_B_025	3	24
HD_T_026	3	24	HD_B_026	3	24
HD_T_027	3	24	HD_B_027	3	24
HD_T_028	3	24	HD_B_028	3	24
HD_T_029	3	24	HD_B_029	3	25
HD_T_030	3	24	HD_B_030	3	25
HD_T_031	3	25	HD_B_031	3	26
HD_T_032	3	26	HD_B_032	3	26
HD_T_033	3	26	HD_B_033	3	26
HD_T_034	3	26	HD_B_034	3	26
HD_T_035	3	26	HD_B_035	3	26
HD_T_036	3	26	HD_B_036	3	27
HD_T_037	3	27	HD_B_037	3	27
HD_T_038	3	27	HD_B_038	3	27
HD_T_039	3	27	HD_B_039	3	27
HD_T_040	3	27	HD_B_040	3	27
HD_T_041	3	27	HD_B_041	3	27
HD_T_042	3	27	HD_B_042	3	28
HD_T_043	3	27	HD_B_043	3	28
HD_T_044	3	28	HD_B_044	3	28
HD_T_045	3	28	HD_B_045	3	28
HD_T_046	3	28	HD_B_046	3	28
HD_T_047	3	28	HD_B_047	3	28
HD_T_048	3	28	HD_B_048	3	28
HD_T_049	3	28	HD_B_049	3	29
HD_T_050	3	28	HD_B_050	3	29
HD_T_051	3	29	HD_B_051	3	29
HD_T_052	3	29	HD_B_052	3	29
HD_T_053	3	29	HD_B_053	3	29
HD_T_054	3	29	HD_B_054	3	29
HD_T_055	3	29	HD_B_055	3	29
HD_T_056	3	29	HD_B_056	3	29
HD_T_057	3	29	HD_B_057	3	29
HD_T_058	3	29	HD_B_058	3	30
HD_T_059	3	29	HD_B_059	3	30
HD_T_060	3	29	HD_B_060	3	30
HD_T_061	3	29	HD_B_061	3	30
HD_T_062	3	30	HD_B_062	3	30
HD_T_063	3	30	HD_B_063	3	30
HD_T_064	3	30	HD_B_064	3	30
HD_T_065	3	30	HD_B_065	3	30
HD_T_066	3	30	HD_B_066	3	30
HD_T_067	3	30	HD_B_067	4	31
HD_T_068	3	30	HD_B_068	4	31
HD_T_069	3	30	HD_B_069	4	31
HD_T_070	3	30	HD_B_070	4	31
HD_T_071	4	31	HD_B_071	4	31
HD_T_072	4	31	HD_B_072	4	31
HD_T_073	4	31	HD_B_073	4	31
HD_T_074	4	31	HD_B_074	4	32
HD_T_075	4	31	HD_B_075	4	32
HD_T_076	4	31	HD_B_076	4	32
HD_T_077	4	31	HD_B_077	4	32
HD_T_078	4	31	HD_B_078	4	32
HD_T_079	4	31	HD_B_079	4	33
HD_T_080	4	31	HD_B_080	4	33
HD_T_081	4	32	HD_B_081	4	33
HD_T_082	4	32	HD_B_082	4	33
HD_T_083	4	32	HD_B_083	4	33
HD_T_084	4	32	HD_B_084	4	33
HD_T_085	4	32	HD_B_085	4	34
HD_T_086	4	32	HD_B_086	4	34
HD_T_087	4	32	HD_B_087	4	34
HD_T_088	4	33	HD_B_088	4	34
HD_T_089	4	33	HD_B_089	4	34
HD_T_090	4	33	HD_B_090	4	35
HD_T_091	4	33	HD_B_091	4	35
HD_T_092	4	33	HD_B_092	4	35
HD_T_093	4	33	HD_B_093	4	35
HD_T_094	4	33	HD_B_094	4	35
HD_T_095	4	34	HD_B_095	4	35
HD_T_096	4	34	HD_B_096	4	36
HD_T_097	4	34	HD_B_097	4	36
HD_T_098	4	34	HD_B_098	4	36
HD_T_099	4	34	HD_B_099	4	37
HD_T_100	4	35	HD_B_100	4	37
HD_T_101	4	35	HD_B_101	4	37
HD_T_102	4	35	HD_B_102	4	37
HD_T_103	4	35	HD_B_103	4	37
HD_T_104	4	35	HD_B_104	4	38
HD_T_105	4	35	HD_B_105	4	38
HD_T_106	4	35	HD_B_106	4	38
HD_T_107	4	36	HD_B_107	4	38
HD_T_108	4	36	HD_B_108	4	38
HD_T_109	4	36	HD_B_109	4	38
HD_T_110	4	36	HD_B_110	4	38
HD_T_111	4	36	HD_B_111	4	38
HD_T_112	4	36	HD_B_112	4	38
HD_T_113	4	37	HD_B_113	4	39
HD_T_114	4	37	HD_B_114	4	39
HD_T_115	4	37	HD_B_115	4	39
HD_T_116	4	37	HD_B_116	4	39
HD_T_117	4	37	HD_B_117	4	39
HD_T_118	4	37	HD_B_118	4	40
HD_T_119	4	37	HD_B_119	4	40
HD_T_120	4	37	HD_B_120	4	40
HD_T_121	4	38	HD_B_121	4	40
HD_T_122	4	38	HD_B_122	5	41
HD_T_123	4	38	HD_B_123	5	41
HD_T_124	4	38	HD_B_124	5	41
HD_T_125	4	38	HD_B_125	5	41
HD_T_126	4	38	HD_B_126	5	41
HD_T_127	4	38	HD_B_127	5	41
HD_T_128	4	39	HD_B_128	5	41
HD_T_129	4	39	HD_B_129	5	42
HD_T_130	4	39	HD_B_130	5	42
HD_T_131	4	39	HD_B_131	5	42
HD_T_132	4	39	HD_B_132	5	42
HD_T_133	4	39	HD_B_133	5	42
HD_T_134	4	39	HD_B_134	5	42
HD_T_135	4	40	HD_B_135	5	43
HD_T_136	4	40	HD_B_136	5	43
HD_T_137	4	40	HD_B_137	5	43
HD_T_138	4	40	HD_B_138	5	43
HD_T_139	5	41	HD_B_139	5	43
HD_T_140	5	41	HD_B_140	5	43
HD_T_141	5	41	HD_B_141	5	44
HD_T_142	5	41	HD_B_142	5	44
HD_T_143	5	41	HD_B_143	5	44
HD_T_144	5	41	HD_B_144	5	44
HD_T_145	5	41	HD_B_145	5	45
HD_T_146	5	42	HD_B_146	5	45
HD_T_147	5	42	HD_B_147	5	45
HD_T_148	5	42	HD_B_148	5	45
HD_T_149	5	42	HD_B_149	5	46
HD_T_150	5	42	HD_B_150	5	46
HD_T_151	5	42	HD_B_151	5	46
HD_T_152	5	42	HD_B_152	5	46
HD_T_153	5	43	HD_B_153	5	46
HD_T_154	5	43	HD_B_154	5	46
HD_T_155	5	43	HD_B_155	5	47
HD_T_156	5	43	HD_B_156	5	47
HD_T_157	5	43	HD_B_157	5	47
HD_T_158	5	44	HD_B_158	5	47
HD_T_159	5	44	HD_B_159	5	48
HD_T_160	5	44	HD_B_160	5	48
HD_T_161	5	44	HD_B_161	5	48
HD_T_162	5	45	HD_B_162	5	48
HD_T_163	5	45	HD_B_163	5	48
HD_T_164	5	45	HD_B_164	5	48
HD_T_165	5	45	HD_B_165	5	48
HD_T_166	5	45	HD_B_166	5	49
HD_T_167	5	46	HD_B_167	5	49
HD_T_168	5	46	HD_B_168	5	49
HD_T_169	5	46	HD_B_169	5	49
HD_T_170	5	46	HD_B_170	5	49
HD_T_171	5	46	HD_B_171	5	49
HD_T_172	5	46	HD_B_172	5	49
HD_T_173	5	47	HD_B_173	5	49
HD_T_174	5	47	HD_B_174	5	50
HD_T_175	5	47	HD_B_175	5	50
HD_T_176	5	47	HD_B_176	5	50
HD_T_177	5	47	HD_B_177	5	50
HD_T_178	5	48	HD_B_178	5	50
HD_T_179	5	48	HD_B_179	5	50
HD_T_180	5	48	HD_B_180	5	50
HD_T_181	5	48	HD_B_181	5	50
HD_T_182	5	48	HD_B_182	5	50
HD_T_183	5	48	HD_B_183	6	51
HD_T_184	5	48	HD_B_184	6	51
HD_T_185	5	48	HD_B_185	6	51
HD_T_186	5	48	HD_B_186	6	51
HD_T_187	5	49	HD_B_187	6	51
HD_T_188	5	49	HD_B_188	6	51
HD_T_189	5	49	HD_B_189	6	51
HD_T_190	5	49	HD_B_190	6	51
HD_T_191	5	49	HD_B_191	6	51
HD_T_192	5	49	HD_B_192	6	52
HD_T_193	5	49	HD_B_193	6	52
HD_T_194	5	49	HD_B_194	6	52
HD_T_195	5	50	HD_B_195	6	53
HD_T_196	5	50	HD_B_196	6	53
HD_T_197	5	50	HD_B_197	6	53
HD_T_198	5	50	HD_B_198	6	54
HD_T_199	5	50	HD_B_199	6	54
HD_T_200	5	50	HD_B_200	6	54
HD_T_201	5	50	HD_B_201	6	54
HD_T_202	5	50	HD_B_202	6	55
HD_T_203	5	50	HD_B_203	6	55
HD_T_204	5	50	HD_B_204	6	55
HD_T_205	5	50	HD_B_205	6	55
HD_T_206	5	50	HD_B_206	6	55
HD_T_207	5	50	HD_B_207	6	55
HD_T_208	5	50	HD_B_208	6	55
HD_T_209	6	51	HD_B_209	6	56
HD_T_210	6	51	HD_B_210	6	56
HD_T_211	6	51	HD_B_211	6	56
HD_T_212	6	51	HD_B_212	6	56
HD_T_213	6	51	HD_B_213	6	57
HD_T_214	6	51	HD_B_214	6	57
HD_T_215	6	51	HD_B_215	6	57
HD_T_216	6	51	HD_B_216	6	58
HD_T_217	6	51	HD_B_217	6	58
HD_T_218	6	52	HD_B_218	6	58
HD_T_219	6	52	HD_B_219	6	58
HD_T_220	6	52	HD_B_220	6	58
HD_T_221	6	52	HD_B_221	6	58
HD_T_222	6	53	HD_B_222	6	58
HD_T_223	6	53	HD_B_223	6	58
HD_T_224	6	54	HD_B_224	6	58
HD_T_225	6	54	HD_B_225	6	59
HD_T_226	6	54	HD_B_226	6	59
HD_T_227	6	55	HD_B_227	6	59
HD_T_228	6	55	HD_B_228	6	59
HD_T_229	6	55	HD_B_229	6	59
HD_T_230	6	55	HD_B_230	6	59
HD_T_231	6	55	HD_B_231	6	60
HD_T_232	6	55	HD_B_232	6	60
HD_T_233	6	55	HD_B_233	6	60
HD_T_234	6	55	HD_B_234	6	60
HD_T_235	6	55	HD_B_235	6	60
HD_T_236	6	55	HD_B_236	6	60
HD_T_237	6	55	HD_B_237	6	60
HD_T_238	6	56	HD_B_238	6	60
HD_T_239	6	56	HD_B_239	6	60
HD_T_240	6	56	HD_B_240	6	60
HD_T_241	6	56	HD_B_241	6	60
HD_T_242	6	56	HD_B_242	6	60
HD_T_243	6	56	HD_B_243	7	61
HD_T_244	6	57	HD_B_244	7	61
HD_T_245	6	57	HD_B_245	7	61
HD_T_246	6	57	HD_B_246	7	61
HD_T_247	6	57	HD_B_247	7	61
HD_T_248	6	57	HD_B_248	7	62
HD_T_249	6	58	HD_B_249	7	62
HD_T_250	6	58	HD_B_250	7	62
HD_T_251	6	58	HD_B_251	7	62
HD_T_252	6	58	HD_B_252	7	62
HD_T_253	6	58	HD_B_253	7	63
HD_T_254	6	58	HD_B_254	7	63
HD_T_255	6	58	HD_B_255	7	64
HD_T_256	6	58	HD_B_256	7	64
HD_T_257	6	58	HD_B_257	7	64
HD_T_258	6	58	HD_B_258	7	65
HD_T_259	6	59	HD_B_259	7	65
HD_T_260	6	59	HD_B_260	7	65
HD_T_261	6	59	HD_B_261	7	66
HD_T_262	6	59	HD_B_262	7	66
HD_T_263	6	59	HD_B_263	7	66
HD_T_264	6	60	HD_B_264	7	66
HD_T_265	6	60	HD_B_265	7	66
HD_T_266	6	60	HD_B_266	7	66
HD_T_267	6	60	HD_B_267	7	66
HD_T_268	6	60	HD_B_268	7	67
HD_T_269	6	60	HD_B_269	7	67
HD_T_270	6	60	HD_B_270	7	67
HD_T_271	6	60	HD_B_271	7	67
HD_T_272	6	60	HD_B_272	7	67
HD_T_273	7	61	HD_B_273	7	68
HD_T_274	7	61	HD_B_274	7	68
HD_T_275	7	61	HD_B_275	7	68
HD_T_276	7	61	HD_B_276	7	68
HD_T_277	7	61	HD_B_277	7	68
HD_T_278	7	61	HD_B_278	7	68
HD_T_279	7	61	HD_B_279	7	68
HD_T_280	7	61	HD_B_280	7	69
HD_T_281	7	62	HD_B_281	7	69
HD_T_282	7	62	HD_B_282	7	69
HD_T_283	7	62	HD_B_283	7	69
HD_T_284	7	62	HD_B_284	7	69
HD_T_285	7	62	HD_B_285	7	70
HD_T_286	7	62	HD_B_286	7	70
HD_T_287	7	62	HD_B_287	7	70
HD_T_288	7	63	HD_B_288	7	70
HD_T_289	7	63	HD_B_289	7	70
HD_T_290	7	64	HD_B_290	7	70
HD_T_291	7	64	HD_B_291	8	71
HD_T_292	7	64	HD_B_292	8	71
HD_T_293	7	64	HD_B_293	8	71
HD_T_294	7	65	HD_B_294	8	72
HD_T_295	7	65	HD_B_295	8	72
HD_T_296	7	65	HD_B_296	8	72
HD_T_297	7	66	HD_B_297	8	73
HD_T_298	7	66	HD_B_298	8	73
HD_T_299	7	66	HD_B_299	8	73
HD_T_300	7	66	HD_B_300	8	74
HD_T_301	7	66	HD_B_301	8	74
HD_T_302	7	66	HD_B_302	8	74
HD_T_303	7	66	HD_B_303	8	74
HD_T_304	7	66	HD_B_304	8	74
HD_T_305	7	67	HD_B_305	8	74
HD_T_306	7	67	HD_B_306	8	75
HD_T_307	7	67	HD_B_307	8	75
HD_T_308	7	67	HD_B_308	8	75
HD_T_309	7	68	HD_B_309	8	76
HD_T_310	7	68	HD_B_310	8	76
HD_T_311	7	68	HD_B_311	8	76
HD_T_312	7	68	HD_B_312	8	76
HD_T_313	7	68	HD_B_313	8	76
HD_T_314	7	68	HD_B_314	8	77
HD_T_315	7	68	HD_B_315	8	77
HD_T_316	7	69	HD_B_316	8	77
HD_T_317	7	69	HD_B_317	8	77
HD_T_318	7	69	HD_B_318	8	78
HD_T_319	7	69	HD_B_319	8	78
HD_T_320	7	69	HD_B_320	8	78
HD_T_321	7	70	HD_B_321	8	79
HD_T_322	7	70	HD_B_322	8	79
HD_T_323	7	70	HD_B_323	8	79
HD_T_324	7	70	HD_B_324	8	79
HD_T_325	7	70	HD_B_325	8	80
HD_T_326	7	70	HD_B_326	8	80
HD_T_327	8	71	HD_B_327	8	80
HD_T_328	8	71	HD_B_328	8	80
HD_T_329	8	71	HD_B_329	9	82
HD_T_330	8	71	HD_B_330	9	82
HD_T_331	8	72	HD_B_331	9	83
HD_T_332	8	72	HD_B_332	9	84
HD_T_333	8	72	HD_B_333	9	84
HD_T_334	8	72	HD_B_334	9	85
HD_T_335	8	73	HD_B_335	9	86
HD_T_336	8	73
HD_T_337	8	73
HD_T_338	8	74
HD_T_339	8	74
HD_T_340	8	74
HD_T_341	8	74
HD_T_342	8	74
HD_T_343	8	74
HD_T_344	8	74
HD_T_345	8	75
HD_T_346	8	75
HD_T_347	8	75
HD_T_348	8	76
HD_T_349	8	76
HD_T_350	8	76
HD_T_351	8	76
HD_T_352	8	77
HD_T_353	8	77
HD_T_354	8	77
HD_T_355	8	77
HD_T_356	8	77
HD_T_357	8	77
HD_T_358	8	78
HD_T_359	8	78
HD_T_360	8	78
HD_T_361	8	79
HD_T_362	8	79
HD_T_363	8	79
HD_T_364	8	79
HD_T_365	8	79
HD_T_366	8	80
HD_T_367	8	80
HD_T_368	8	80
HD_T_369	8	80
HD_T_370	9	82
HD_T_371	9	82
HD_T_372	9	83
HD_T_373	9	84
HD_T_374	9	85
HD_T_375	9	86
HD_T_376	9	87
